# Supplementary material for: Minerva: an alignment- and reference-free approach to deconvolve Linked-Reads for metagenomics
Source: Genome Res. 2019 Jan;29(1):116–24. doi: 10.1101/gr.235499.118 (PMC6314158; doi:10.1101/gr.235499.118)
Supplement: Supplemental Material [file supp_gr.235499.118_supplemental_materials_IH.zip]

Archive with 94 entries (77 files):
- supplemental_materials_IH/
- supplemental_materials_IH/.DS_Store
- supplemental_materials_IH/Minerva-source-code.zip
- supplemental_materials_IH/minerva_supplement_IH.docx
- supplemental_materials_IH/response_to_editor_IH.docx
- supplemental_materials_IH/Supplemental_Fig_S1.jpg
- supplemental_materials_IH/Supplemental_Fig_S2.jpg
- supplemental_materials_IH/Supplemental_Fig_S3.jpg
- supplemental_materials_IH/Minerva_codes/
- supplemental_materials_IH/Minerva_codes/.DS_Store
- supplemental_materials_IH/Minerva_codes/.gitignore
- supplemental_materials_IH/Minerva_codes/LICENSE
- supplemental_materials_IH/Minerva_codes/README.rst
- supplemental_materials_IH/Minerva_codes/setup.py
- supplemental_materials_IH/Minerva_codes/tox.ini
- supplemental_materials_IH/Minerva_codes/cext_minerva/
- supplemental_materials_IH/Minerva_codes/cext_minerva/cseqs.c
- supplemental_materials_IH/Minerva_codes/cext_minerva/cseqs.h
- supplemental_materials_IH/Minerva_codes/cext_minerva/_cseqs.c
- supplemental_materials_IH/Minerva_codes/minerva/
- supplemental_materials_IH/Minerva_codes/minerva/barcodes_to_kmer_documents.py
- supplemental_materials_IH/Minerva_codes/minerva/__init__.py
- supplemental_materials_IH/Minerva_codes/minerva/deconvolution/
- supplemental_materials_IH/Minerva_codes/minerva/deconvolution/barcode_kmer_table.py
- supplemental_materials_IH/Minerva_codes/minerva/deconvolution/build_and_filter_table.py
- supplemental_materials_IH/Minerva_codes/minerva/deconvolution/cluster_matrix.py
- supplemental_materials_IH/Minerva_codes/minerva/deconvolution/deconvolve_barcodes.py
- supplemental_materials_IH/Minerva_codes/minerva/deconvolution/progress_bar.py
- supplemental_materials_IH/Minerva_codes/minerva/deconvolution/utils.py
- supplemental_materials_IH/Minerva_codes/minerva/deconvolution/__init__.py
- supplemental_materials_IH/Minerva_codes/minerva/gimmebio/
- supplemental_materials_IH/Minerva_codes/minerva/gimmebio/fastx.py
- supplemental_materials_IH/Minerva_codes/minerva/gimmebio/kmers.py
- supplemental_materials_IH/Minerva_codes/minerva/gimmebio/readclouds.py
- supplemental_materials_IH/Minerva_codes/minerva/gimmebio/seqs.py
- supplemental_materials_IH/Minerva_codes/minerva/gimmebio/utils.py
- supplemental_materials_IH/Minerva_codes/minerva/gimmebio/__init__.py
- supplemental_materials_IH/Minerva_codes/minerva/kraken/
- supplemental_materials_IH/Minerva_codes/minerva/kraken/enhance_kraken.py
- supplemental_materials_IH/Minerva_codes/minerva/kraken/__init__.py
- supplemental_materials_IH/Minerva_codes/tests/
- supplemental_materials_IH/Minerva_codes/tests/test_sample.py
- supplemental_materials_IH/Minerva_codes/tests/__init__.py
- __MACOSX/
- __MACOSX/._supplemental_materials_IH
- __MACOSX/supplemental_materials_IH/
- __MACOSX/supplemental_materials_IH/._.DS_Store
- __MACOSX/supplemental_materials_IH/._Minerva-source-code.zip
- __MACOSX/supplemental_materials_IH/._Minerva_codes
- __MACOSX/supplemental_materials_IH/._minerva_supplement_IH.docx
- __MACOSX/supplemental_materials_IH/._response_to_editor_IH.docx
- __MACOSX/supplemental_materials_IH/._Supplemental_Fig_S1.jpg
- __MACOSX/supplemental_materials_IH/._Supplemental_Fig_S2.jpg
- __MACOSX/supplemental_materials_IH/._Supplemental_Fig_S3.jpg
- __MACOSX/supplemental_materials_IH/Minerva_codes/
- __MACOSX/supplemental_materials_IH/Minerva_codes/._.DS_Store
- __MACOSX/supplemental_materials_IH/Minerva_codes/._.gitignore
- __MACOSX/supplemental_materials_IH/Minerva_codes/._cext_minerva
- __MACOSX/supplemental_materials_IH/Minerva_codes/._LICENSE
- __MACOSX/supplemental_materials_IH/Minerva_codes/._minerva
- __MACOSX/supplemental_materials_IH/Minerva_codes/._README.rst
- __MACOSX/supplemental_materials_IH/Minerva_codes/._setup.py
- __MACOSX/supplemental_materials_IH/Minerva_codes/._tests
- __MACOSX/supplemental_materials_IH/Minerva_codes/._tox.ini
- __MACOSX/supplemental_materials_IH/Minerva_codes/cext_minerva/
- __MACOSX/supplemental_materials_IH/Minerva_codes/cext_minerva/._cseqs.c
- __MACOSX/supplemental_materials_IH/Minerva_codes/cext_minerva/._cseqs.h
- __MACOSX/supplemental_materials_IH/Minerva_codes/cext_minerva/.__cseqs.c
- __MACOSX/supplemental_materials_IH/Minerva_codes/minerva/
- __MACOSX/supplemental_materials_IH/Minerva_codes/minerva/._barcodes_to_kmer_documents.py
- __MACOSX/supplemental_materials_IH/Minerva_codes/minerva/._deconvolution
- __MACOSX/supplemental_materials_IH/Minerva_codes/minerva/._gimmebio
- __MACOSX/supplemental_materials_IH/Minerva_codes/minerva/._kraken
- __MACOSX/supplemental_materials_IH/Minerva_codes/minerva/.___init__.py
- __MACOSX/supplemental_materials_IH/Minerva_codes/minerva/deconvolution/
- __MACOSX/supplemental_materials_IH/Minerva_codes/minerva/deconvolution/._barcode_kmer_table.py
- __MACOSX/supplemental_materials_IH/Minerva_codes/minerva/deconvolution/._cluster_matrix.py
- __MACOSX/supplemental_materials_IH/Minerva_codes/minerva/deconvolution/._deconvolve_barcodes.py
- __MACOSX/supplemental_materials_IH/Minerva_codes/minerva/deconvolution/._progress_bar.py
- __MACOSX/supplemental_materials_IH/Minerva_codes/minerva/deconvolution/._utils.py
- __MACOSX/supplemental_materials_IH/Minerva_codes/minerva/deconvolution/.___init__.py
- __MACOSX/supplemental_materials_IH/Minerva_codes/minerva/gimmebio/
- __MACOSX/supplemental_materials_IH/Minerva_codes/minerva/gimmebio/._fastx.py
- __MACOSX/supplemental_materials_IH/Minerva_codes/minerva/gimmebio/._kmers.py
- __MACOSX/supplemental_materials_IH/Minerva_codes/minerva/gimmebio/._readclouds.py
- __MACOSX/supplemental_materials_IH/Minerva_codes/minerva/gimmebio/._seqs.py
- __MACOSX/supplemental_materials_IH/Minerva_codes/minerva/gimmebio/._utils.py
- __MACOSX/supplemental_materials_IH/Minerva_codes/minerva/gimmebio/.___init__.py
- __MACOSX/supplemental_materials_IH/Minerva_codes/minerva/kraken/
- __MACOSX/supplemental_materials_IH/Minerva_codes/minerva/kraken/._enhance_kraken.py
- __MACOSX/supplemental_materials_IH/Minerva_codes/minerva/kraken/.___init__.py
- __MACOSX/supplemental_materials_IH/Minerva_codes/tests/
- __MACOSX/supplemental_materials_IH/Minerva_codes/tests/._test_sample.py
- __MACOSX/supplemental_materials_IH/Minerva_codes/tests/.___init__.py
