# Supplementary material for: Minerva: an alignment- and reference-free approach to deconvolve Linked-Reads for metagenomics
Source: Genome Res. 2019 Jan;29(1):116–24. doi: 10.1101/gr.235499.118 (PMC6314158; doi:10.1101/gr.235499.118)
Supplement: Supplemental Material [file supp_gr.235499.118_supplemental_materials_IH.zip › supplemental_materials_IH/Minerva_codes/cext_minerva/cseqs.h]

#include <Python.h>
#include <inttypes.h>


char complement( char base);

char * reverseComplement(char * seq, int seqLen);

char * canonicalInPlace(char * seq, int seqLen);

uint64_t nextRabinFingerprint( uint64_t oldHash, uint8_t oldBase, uint8_t newBase, uint8_t power, uint8_t radix);

PyObject * rabinFingerprints(const char * seq, uint8_t seqLen, uint8_t power, uint8_t radix);

PyObject * makeKmers(const char * seq, int seqLen, int k);
PyObject * makeCanonicalKmers(const char * seq, int seqLen, int k);
  
uint8_t baseToInt(char base);
