# Supplementary material for: Minerva: an alignment- and reference-free approach to deconvolve Linked-Reads for metagenomics
Source: Genome Res. 2019 Jan;29(1):116–24. doi: 10.1101/gr.235499.118 (PMC6314158; doi:10.1101/gr.235499.118)
Supplement: Supplemental Material [file supp_gr.235499.118_supplemental_materials_IH.zip › supplemental_materials_IH/Minerva_codes/minerva/__init__.py]

"""minerva_barcoded_read_deconvolution - Toolsets for deconvoling barcoded short reads"""

__version__ = '0.1.0'
__author__ = 'David C. Danko	 <dcd3001@med.cornell.edu]>'
__all__ = []
