# Supplementary material for: Minerva: an alignment- and reference-free approach to deconvolve Linked-Reads for metagenomics
Source: Genome Res. 2019 Jan;29(1):116–24. doi: 10.1101/gr.235499.118 (PMC6314158; doi:10.1101/gr.235499.118)
Supplement: Supplemental Material [file supp_gr.235499.118_supplemental_materials_IH.zip › supplemental_materials_IH/Minerva_codes/minerva/deconvolution/utils.py]

import sys
import argparse as ap
import numpy as np
import math
from gimmebio.kmers import *


################################################################################
    
def passesFilter(nHits, possibleHits, minHits, maxHits):
    return belowFilter(nHits, possibleHits, maxHits) and aboveFilter(nHits, possibleHits, minHits)

def belowFilter(nHits, possibleHits, maxHits):
    if maxHits >= 1:
        return nHits <= maxHits
    else:
        pHits = nHits / possibleHits
        return pHits <= maxHits
    
def aboveFilter(nHits, possibleHits, minHits):
    if minHits >= 1:
        return nHits >= minHits
    else:
        pHits = nHits / possibleHits
        return pHits >= minHits
