# Supplementary material for: Minerva: an alignment- and reference-free approach to deconvolve Linked-Reads for metagenomics
Source: Genome Res. 2019 Jan;29(1):116–24. doi: 10.1101/gr.235499.118 (PMC6314158; doi:10.1101/gr.235499.118)
Supplement: Supplemental Material [file supp_gr.235499.118_supplemental_materials_IH.zip › supplemental_materials_IH/Minerva_codes/minerva/gimmebio/seqs.py]

################################################################################

def baseToInt(base):
    if base == 'A':
        return 0
    elif base == 'C':
        return 1
    elif base == 'G':
        return 2
    elif base == 'T':
        return 3
    else:
        return 4

def rcBase(base):
    if base == 'A':
        return 'T'
    elif base =='C':
        return 'G'
    elif base == 'G':
        return 'C'
    elif base == 'T':
        return 'A'
    else:
        return 'N'


def reverseComplement(kmer):
    rc = ''
    for base in kmer[::-1]:
        rc += rcBase( base)
    return rc
        
def canonical( kmer):
    rc = ''
    for base in kmer[::-1]:
        rc += rcBase( base)
        if kmer < rc:
            return kmer
    return rc
