# Supplementary material for: Minerva: an alignment- and reference-free approach to deconvolve Linked-Reads for metagenomics
Source: Genome Res. 2019 Jan;29(1):116–24. doi: 10.1101/gr.235499.118 (PMC6314158; doi:10.1101/gr.235499.118)
Supplement: Supplemental Material [file supp_gr.235499.118_Supplemental_Code.zip]

Archive with 78 entries (63 files):
- Supplemental_code/
- Supplemental_code/.DS_Store
- Supplemental_code/.gitignore
- Supplemental_code/LICENSE
- Supplemental_code/README.rst
- Supplemental_code/setup.py
- Supplemental_code/tox.ini
- Supplemental_code/cext_minerva/
- Supplemental_code/cext_minerva/cseqs.c
- Supplemental_code/cext_minerva/cseqs.h
- Supplemental_code/cext_minerva/_cseqs.c
- Supplemental_code/minerva/
- Supplemental_code/minerva/barcodes_to_kmer_documents.py
- Supplemental_code/minerva/__init__.py
- Supplemental_code/minerva/deconvolution/
- Supplemental_code/minerva/deconvolution/barcode_kmer_table.py
- Supplemental_code/minerva/deconvolution/build_and_filter_table.py
- Supplemental_code/minerva/deconvolution/cluster_matrix.py
- Supplemental_code/minerva/deconvolution/deconvolve_barcodes.py
- Supplemental_code/minerva/deconvolution/progress_bar.py
- Supplemental_code/minerva/deconvolution/utils.py
- Supplemental_code/minerva/deconvolution/__init__.py
- Supplemental_code/minerva/gimmebio/
- Supplemental_code/minerva/gimmebio/fastx.py
- Supplemental_code/minerva/gimmebio/kmers.py
- Supplemental_code/minerva/gimmebio/readclouds.py
- Supplemental_code/minerva/gimmebio/seqs.py
- Supplemental_code/minerva/gimmebio/utils.py
- Supplemental_code/minerva/gimmebio/__init__.py
- Supplemental_code/minerva/kraken/
- Supplemental_code/minerva/kraken/enhance_kraken.py
- Supplemental_code/minerva/kraken/__init__.py
- Supplemental_code/tests/
- Supplemental_code/tests/test_sample.py
- Supplemental_code/tests/__init__.py
- __MACOSX/
- __MACOSX/._Supplemental_code
- __MACOSX/Supplemental_code/
- __MACOSX/Supplemental_code/._.DS_Store
- __MACOSX/Supplemental_code/._.gitignore
- __MACOSX/Supplemental_code/._cext_minerva
- __MACOSX/Supplemental_code/._LICENSE
- __MACOSX/Supplemental_code/._minerva
- __MACOSX/Supplemental_code/._README.rst
- __MACOSX/Supplemental_code/._setup.py
- __MACOSX/Supplemental_code/._tests
- __MACOSX/Supplemental_code/._tox.ini
- __MACOSX/Supplemental_code/cext_minerva/
- __MACOSX/Supplemental_code/cext_minerva/._cseqs.c
- __MACOSX/Supplemental_code/cext_minerva/._cseqs.h
- __MACOSX/Supplemental_code/cext_minerva/.__cseqs.c
- __MACOSX/Supplemental_code/minerva/
- __MACOSX/Supplemental_code/minerva/._barcodes_to_kmer_documents.py
- __MACOSX/Supplemental_code/minerva/._deconvolution
- __MACOSX/Supplemental_code/minerva/._gimmebio
- __MACOSX/Supplemental_code/minerva/._kraken
- __MACOSX/Supplemental_code/minerva/.___init__.py
- __MACOSX/Supplemental_code/minerva/deconvolution/
- __MACOSX/Supplemental_code/minerva/deconvolution/._barcode_kmer_table.py
- __MACOSX/Supplemental_code/minerva/deconvolution/._build_and_filter_table.py
- __MACOSX/Supplemental_code/minerva/deconvolution/._cluster_matrix.py
- __MACOSX/Supplemental_code/minerva/deconvolution/._deconvolve_barcodes.py
- __MACOSX/Supplemental_code/minerva/deconvolution/._progress_bar.py
- __MACOSX/Supplemental_code/minerva/deconvolution/._utils.py
- __MACOSX/Supplemental_code/minerva/deconvolution/.___init__.py
- __MACOSX/Supplemental_code/minerva/gimmebio/
- __MACOSX/Supplemental_code/minerva/gimmebio/._fastx.py
- __MACOSX/Supplemental_code/minerva/gimmebio/._kmers.py
- __MACOSX/Supplemental_code/minerva/gimmebio/._readclouds.py
- __MACOSX/Supplemental_code/minerva/gimmebio/._seqs.py
- __MACOSX/Supplemental_code/minerva/gimmebio/._utils.py
- __MACOSX/Supplemental_code/minerva/gimmebio/.___init__.py
- __MACOSX/Supplemental_code/minerva/kraken/
- __MACOSX/Supplemental_code/minerva/kraken/._enhance_kraken.py
- __MACOSX/Supplemental_code/minerva/kraken/.___init__.py
- __MACOSX/Supplemental_code/tests/
- __MACOSX/Supplemental_code/tests/._test_sample.py
- __MACOSX/Supplemental_code/tests/.___init__.py
